# Supplementary material for: Polyzoa is back: The effect of complete gene sets on the placement of Ectoprocta and Entoprocta
Source: Sci Adv. 2022 Jul 1;8(26):eabo4400. doi: 10.1126/sciadv.abo4400 (PMC10883361; doi:10.1126/sciadv.abo4400)
Supplement: Supplementary file 2 — Tables S1 to S8 [file sciadv.abo4400_tables_s1_to_s8.zip]

Archive with 1 entries (1 files):
- sciadv.abo4400_tables_s1_to_s8.xls
