# Supplementary material for: Polyzoa is back: The effect of complete gene sets on the placement of Ectoprocta and Entoprocta
Source: Sci Adv. 2022 Jul 1;8(26):eabo4400. doi: 10.1126/sciadv.abo4400 (PMC10883361; doi:10.1126/sciadv.abo4400)
Supplement: Supplementary file 2 — Tables S1 to S8 [file sciadv.abo4400_tables_s1_to_s8.zip › sciadv.abo4400_tables_s1_to_s8.xls]

## Sheet: Tab_S1
	Supplementary Table 1: Sampling locations
	Sampling coordinates	Location name	Species collected	Associated BioProject / Links at NCBI	Derived Data
	66.3099 N 33.6239 E	White sea, Chupa Bay, Russia	Barentsia gracilis	https://www.ncbi.nlm.nih.gov/bioproject/PRJNA613188	Transcriptome
	66.3099 N 33.6239 E	White sea, Chupa Bay, Russia	Loxosomella nordgaardi	https://www.ncbi.nlm.nih.gov/bioproject/PRJNA613188	Transcriptome
	34.6676 N 138.9356 E	Shimoda, Shizuoka, Japan	Loxomitra sp.	https://www.ncbi.nlm.nih.gov/bioproject/PRJNA613188	Transcriptome
	66.3099 N 33.6239 E	White sea, Chupa Bay, Russia	Pedicellina cernua	https://www.ncbi.nlm.nih.gov/bioproject/PRJNA613188	Transcriptome
	66.2902 N 33.6364 E	White sea, Chupa Bay, Russia	Terminoflustra membranaceotruncata	https://www.ncbi.nlm.nih.gov/bioproject/PRJNA613171	Transcriptome
	66.3099 N 33.6239 E	White sea, Chupa Bay, Russia	Dendrobaenia fruticosa	https://www.ncbi.nlm.nih.gov/bioproject/PRJNA795307	Transcriptome

## Sheet: Tab_S2
	Supplementary Table 2: Summary of transcriptome assemblies, corresponding RNA-seq libraries and protein sets
	#	Species	Library_ID	Stage / Tissue	Transcriptome Assembly_ID	Transcripts	N50	Total bp	BUSCO	Transcriptome assembly BUSCO score (metazoa_odb9)	BUSCO	BUSCO score for cleaned peptide sets (metazoa_odb09)
					[NCBI TSA accession]				[C+F](%)		[C+F](%)	BLASTP hits to 13 species and 'no hits' excluded = r21 (>=100AA)
	1	Barentsia gracilis	libB	complete adult colony	barentsia_270419.fasta	230630	1054	185661324	99.1	C:95.7%[S:66.6%,D:29.1%],F:3.4%,M:0.9%,n:978	97.4	C:93.8%[S:74.9%,D:18.9%],F:3.6%,M:2.6%,n:978
					[GIMW00000000]
	2	Loxosomella nordgaargi	libL	adult animals	loxosomella_270419.fasta	68686	932	50725041	89.2	C:75.2%[S:57.4%,D:17.8%],F:14.0%,M:10.8%,n:978	86.9	C:73.0%[S:61.5%,D:11.5%],F:13.9%,M:13.1%,n:978
					[GIMJ00000000]
	3	Loxomitra sp.	Suzukokemushi_S56	adult animals	loxomitra_040918.fasta	261072	840	184352191	99.2	C:94.3%[S:57.5%,D:36.8%],F:4.9%,M:0.8%,n:978	96.6	C:89.1%[S:73.4%,D:15.7%],F:7.5%,M:3.4%,n:978
					[GIMU00000000]
	4	Pedicellina cernua	libP	complete adult colony	pedicellina_290419.fasta	141406	1052	111804486	98.3	C:92.3%[S:69.8%,D:22.5%],F:6.0%,M:1.7%,n:978	96.9	C:90.8%[S:77.2%,D:13.6%],F:6.1%,M:3.1%,n:978
					[GIMK00000000]
	5	Terminoflustra	lib9	30 kenozooids	terminoflustra_040419.fasta	281499	971	217713864	99.5	C:99.0%[S:33.5%,D:65.5%],F:0.5%,M:0.5%,n:978	97.5	C:95.9%[S:80.6%,D:15.3%],F:1.6%,M:2.5%,n:978
		membranaceotruncata	lib10	12 avicularia	[GIMX00000000]
			lib11	14 buds
			lib12	20 young zooids
			lib13	20 adult zooids
			lib14	20 polypids
			lib16	20 old brown bodies
			lib17	complete adult colony
	6	Dendrobaenia fruticosa		complete adult colony	dendrobaenia_090221.fasta	340969	613	173820584	99.3	C:97.1%[S:67.3%,D:29.8%],F:2.2%,M:0.7%,n:978	97	C:95.3%[S:85.8%,D:9.5%],F:1.7%,M:3.0%,n:978
					[GJXY00000000]

## Sheet: Tab_S3
	Supplementary Table 3: Genomes used for food contamination screening (9 genomes - blastn 1e-20)
	Species	NCBI ID	Link
	Stylonychia lemnae	CCKQ00000000.1	https://sra-download.ncbi.nlm.nih.gov/traces/wgs03/wgs_aux/CC/KQ/CCKQ01/CCKQ01.1.fsa_nt.gz
	Stylonychia lemnae 2x8/2	ADNZ00000000.3	https://sra-download.ncbi.nlm.nih.gov/traces/wgs03/wgs_aux/AD/NZ/ADNZ03/ADNZ03.1.fsa_nt.gz
	Oxytricha trifallax	AMCR00000000.1	https://sra-download.ncbi.nlm.nih.gov/traces/wgs03/wgs_aux/AM/CR/AMCR01/AMCR01.1.fsa_nt.gz
	Tetrahymena thermophila SB210	AFSS00000000.2	https://sra-download.ncbi.nlm.nih.gov/traces/wgs03/wgs_aux/AF/SS/AFSS02/AFSS02.1.fsa_nt.gz
	Paramecium tetraurelia	CAAL00000000.1	https://sra-download.ncbi.nlm.nih.gov/traces/wgs03/wgs_aux/CA/AL/CAAL01/CAAL01.1.fsa_nt.gz
	Phaeodactylum tricornutum CCAP 1055/1	ABQD00000000.1	https://sra-download.ncbi.nlm.nih.gov/traces/wgs03/wgs_aux/AB/QD/ABQD01/ABQD01.1.fsa_nt.gz
	Reticulomyxa filosa	ASPP00000000.1	https://sra-download.ncbi.nlm.nih.gov/traces/wgs03/wgs_aux/AS/PP/ASPP01/ASPP01.1.fsa_nt.gz
	Thalassiosira pseudonana CCMP1335	AAFD00000000.2	https://sra-download.ncbi.nlm.nih.gov/traces/wgs03/wgs_aux/AA/FD/AAFD02/AAFD02.1.fsa_nt.gz
	Vitrella brassicaformis CCMP3155	CDMY00000000.1	https://sra-download.ncbi.nlm.nih.gov/traces/wgs03/wgs_aux/CD/MY/CDMY01/CDMY01.1.fsa_nt.gz

## Sheet: Tab_S4
	Supplmentary Table 4: Proteomes used for contamination screening
	Species name	Source Database	Number of proteins	Download Link / Query
	Ascaris suum	UniProtKB	10331	https://www.uniprot.org/uniprot/?query=organism%3A%22Ascaris+suum+%28Pig+roundworm%29+%28Ascaris+lumbricoides%29+%5B6253%5D%22&sort=score
	Branchiostoma florida	Uniprot/Proteomes	28542	ftp://ftp.uniprot.org/pub/databases/uniprot/current_release/knowledgebase/reference_proteomes/Eukaryota/UP000001554_7739.fasta.gz
	Capitella teleta	Uniprot/Proteomes	31133	ftp://ftp.uniprot.org/pub/databases/uniprot/current_release/knowledgebase/reference_proteomes/Eukaryota/UP000014760_283909.fasta.gz
	Clytia hemisphaerica	MARIMBA	25087	http://marimba.obs-vlfr.fr/sites/default/files/download/full_nr_align.fasta
	Crassostrea gigas	Uniprot/Proteomes	25982	ftp://ftp.uniprot.org/pub/databases/uniprot/current_release/knowledgebase/reference_proteomes/Eukaryota/UP000005408_29159.fasta.gz
	Daphnia pulex	Uniprot/Proteomes	30118	ftp://ftp.uniprot.org/pub/databases/uniprot/current_release/knowledgebase/reference_proteomes/Eukaryota/UP000000305_6669.fasta.gz
	Dendronephthya gigantea	NCBI	28741	ftp://ftp.ncbi.nlm.nih.gov/genomes/all/annotation_releases/151771/100/GCF_004324835.1_DenGig_1.0/GCF_004324835.1_DenGig_1.0_protein.faa.gz
	Hydra magnipapillata*	NHGRI	33820	https://research.nhgri.nih.gov/hydra/download/genemodels_proteins/hydra2.0_genemodels.aa.gz
	Lingula ungus	Uniprot/Proteomes	26679	ftp://ftp.uniprot.org/pub/databases/uniprot/current_release/knowledgebase/reference_proteomes/Eukaryota/UP000085678_7574.fasta.gz
	Mizuhopecten yessoensis	Uniprot/Proteomes	22409	ftp://ftp.uniprot.org/pub/databases/uniprot/current_release/knowledgebase/reference_proteomes/Eukaryota/UP000242188_6573.fasta.gz
	Nematostella vectensis	Uniprot/Proteomes	24428	ftp://ftp.uniprot.org/pub/databases/uniprot/current_release/knowledgebase/reference_proteomes/Eukaryota/UP000001593_45351.fasta.gz
	Oxytricha trifallax	UniProtKB	24375	https://www.uniprot.org/uniprot/?query=Oxytricha+trifallax&sort=score
	Paramecium tetraurelia	Uniprot/Proteomes	39461	ftp://ftp.uniprot.org/pub/databases/uniprot/current_release/knowledgebase/reference_proteomes/Eukaryota/UP000000600_5888.fasta.gz
	Phaeodactylum tricornutum	NCBI	10451	https://www.ncbi.nlm.nih.gov/protein/?term=%22Phaeodactylum+tricornutum+CCAP+1055%2F1%22%5BOrganism%5D
	Pristionchus pacificus	Uniprot/Proteomes	25205	ftp://ftp.uniprot.org/pub/databases/uniprot/current_release/knowledgebase/reference_proteomes/Eukaryota/UP000005239_54126.fasta.gz
	Reticulomyxa filosa	UniProtKB	39924	https://www.uniprot.org/uniprot/?query=Reticulomyxa+filosa&sort=score
	Stentor coeruleus	UniProtKB	30992	https://www.uniprot.org/uniprot/?query=Oxytricha+trifallax&sort=score
	Stylonychia lemnae	UniProtKB	20815	https://www.uniprot.org/uniprot/?query=Stentor+coeruleus&sort=score
	Stylophora pistilata	Uniprot/Proteomes	24067	ftp://ftp.uniprot.org/pub/databases/uniprot/current_release/knowledgebase/reference_proteomes/Eukaryota/UP000225706_50429.fasta.gz
	Tetrahymena thermophila	Uniprot/Proteomes	26971	ftp://ftp.uniprot.org/pub/databases/uniprot/current_release/knowledgebase/reference_proteomes/Eukaryota/UP000009168_312017.fasta.gz
	Thalassiosira oceanica	UniProtKB	34571	https://www.uniprot.org/uniprot/?query=Thalassiosira+oceanica&sort=score
	Tribolium castaneum	Uniprot/Proteomes	16556	ftp://ftp.uniprot.org/pub/databases/uniprot/current_release/knowledgebase/reference_proteomes/Eukaryota/UP000007266_7070.fasta.gz
	Trichoplax adhaerens	Uniprot/Proteomes	11518	ftp://ftp.uniprot.org/pub/databases/uniprot/current_release/knowledgebase/reference_proteomes/Eukaryota/UP000009022_10228.fasta.gz
		- Potential food / epibiont contaminations (13 species)
		- Lophotrochozoa / controls
		- Cnidarians / controls

## Sheet: Tab_S5
	Supplementary Table 5: Screening for potential contaminations (distribution of the best BLASTP hits with E-value cut-off < 1e-5)
		bar	lmi	lox	ped	flu	dbe	bne	mme	hro
	Species	Barentsia	Loxomitra	Loxosomella	Pedicellina	Terminoflustra	Dendrobaenia	Bugula neretina	Membranipora	Helobdella
	Ascaris	406	4290	181	394	2109	870	77	66	108
	Branchiostoma	3585	3937	1938	3103	3540	5631	1260	1245	775
	Capitella	4120	4723	2955	3627	3230	5154	1600	1667	5785
	Clytia	1242	1377	441	1258	12716	1856	165	268	256
	Crassostrea	4144	4182	2786	3644	3010	4645	1696	1653	1253
	Daphnia	1059	1925	683	924	1328	1681	358	333	382
	Dendronephthya	1961	2275	935	1609	2779	3380	434	565	469
	Hydra (Hma2)	886	1226	321	765	6718	2070	173	234	753
	Lingula	10932	9012	6576	9549	9811	14222	6109	5997	3140
	Mizuhopecten	5188	4622	3178	4497	3885	6029	2124	1882	1340
	Nematostella	1811	2449	649	1491	2185	3385	270	260	313
	no_hits	24628	64783	12417	22482	46268	68055	26631	33059	7402
	Oxytricha	339	12631	25	474	2101	739	11	11	14
	Paramecium	1343	2199	95	1210	3170	2472	13	19	14
	Phaeodactylum	6294	1773	298	8839	4087	1612	2	51	5
	Pristionchus	257	1874	97	196	990	531	99	104	183
	Reticulomyxa	397	2969	35	520	2280	1424	14	34	20
	Stentor	511	2839	59	516	11001	1595	10	17	14
	Stylonychia	282	11654	29	423	2044	793	10	19	8
	Stylophora	2036	2488	832	1710	3280	4374	647	823	549
	Tetrahymena	1347	2700	104	1294	3530	2739	12	15	25
	Thalassiosira	2938	1463	188	3454	2225	1186	9	67	7
	Tribolium	1178	2096	740	1055	1338	1602	398	411	491
	Trichoplax	757	4020	253	708	868	1078	97	108	77
	Total number of proteins	77641	153507	35815	73742	134493	137123	42219	48908	23383
	Potential contaminations + "no hits"	41627	115798	14543	42533	100107	87020
	Cleaned proteins (>=70AA)	36014	37709	21272	31209	34386	41757
	Final cleaned proteins (>=100AA)	33853	35107	19647	29244	31903	28431
	best hits to (%):
	% Dendronephthya	2.52573	1.48202	2.61064	2.18193	2.06628	2.46494	1.02797	1.15523	2.00573
	% Nematostella	2.33253	1.59537	1.81209	2.02191	1.62462	2.46859	0.639522	0.53161	1.33858
	% Clytia	1.59967	0.897027	1.23133	1.70595	9.45477	1.35353	0.390819	0.547968	1.09481
	% no_hits	31.7204	42.202	34.6698	30.4874	34.4018	49.6306	63.0782	67.5943	31.6555
	% Stentor	0.658157	1.84943	0.164735	0.699737	8.17961	1.16319	0.023686	0.0347591	0.0598726
	% Tribolium	1.51724	1.36541	2.06617	1.43066	0.994847	1.16829	0.942704	0.840353	2.09982
	% Trichoplax	0.975	2.61877	0.706408	0.960104	0.645387	0.786155	0.229754	0.220823	0.329299
	% Lingula	14.0802	5.87074	18.361	12.9492	7.2948	10.3717	14.4698	12.2618	13.4286
	% Mizuhopecten	6.68204	3.01094	8.87338	6.09829	2.88863	4.39678	5.03091	3.84804	5.73066
								bne	mme	hro
	Controls: protein sets of Helobdella robusta, Bugula neretina and Membranipora membranacea searched against screening databasee (distribution of BLASTP hits in NCBI data)
	Potential contaminations + "no hits"
	Lophotrochozoa
	Cnidaria (Anthozoa)
	Potential contamination is present

## Sheet: Tab_S6
	Supplementary Table 6: Proteomes used for phylogeny reconstruction
		3-letter	Species	Common	Proteome	Number of	Data type	Proteome file	Proteome BUSCO values	HTTP / FTP address
		code	name	name	source	peptides	G/T	** Fasta format	database: metazoa_odb9
	1	bar	Barentsia gracilis	Kamptozoa	This study	33853	T	bar.fasta	C:93.8%[S:74.9%,D:18.9%],F:3.6%,M:2.6%,n:978	https://www.ncbi.nlm.nih.gov/bioproject/PRJNA613188
	2	bf2	Branchiostoma floridae	Amphioxus	NCBI / Genome	24670	G	bf2.fasta	C:93.7%[S:91.0%,D:2.7%],F:0.8%,M:5.5%,n:978	https://ftp.ncbi.nlm.nih.gov/genomes/all/GCF/000/003/815/GCF_000003815.2_Bfl_VNyyK/GCF_000003815.2_Bfl_VNyyK_protein.faa.gz
	3	bmo	Bombyx mori	Silkworm	UniProt	15998	G	bmo.fasta	C:89.1%[S:77.5%,D:11.6%],F:4.1%,M:6.8%,n:978	UniProt
	4	bne	Bugula neretina	Bryozoan	NCBI	23694	T	bne.fasta	C:94.4%[S:92.2%,D:2.2%],F:3.1%,M:2.5%,n:978	https://www.ncbi.nlm.nih.gov/bioproject/244120
	5	bst	Bugula stolonifera	Braozoan	dataverse.harvard.edu	24534	T	bst.fasta	C:94.4%[S:88.4%,D:6.0%],F:1.9%,M:3.7%,n:978	https://doi.org/10.7910/DVN/SDJZ4X/RXE6CF
	6	cgi	Crassostrea gigas	Pacific oyster	UniProt	24135	G	cgi.fasta	C:84.4%[S:80.3%,D:4.1%],F:4.4%,M:11.2%,n:978	UniProt
	7	cmi	Callorhinchus milii	Elephant shark	UniProt	19457	G	cmi.fasta	C:93.2%[S:67.4%,D:25.8%],F:1.4%,M:5.4%,n:978	UniProt
	8	csp	Cerebratulus sp.	Ribbon worm	NCBI	24769	T	csp.fasta	C:91.2%[S:88.5%,D:2.7%],F:5.1%,M:3.7%,n:978	https://www.ncbi.nlm.nih.gov/bioproject/PRJNA275078
	9	cte	Capitella teleta	Polychaete	UniProt	30008	G	cte.fasta	C:95.5%[S:91.2%,D:4.3%],F:0.9%,M:3.6%,n:978	UniProt
	10	dbe	Dendrobaenia fruticosa	Braozoan	This study	28431	T	dbe.fasta	C:95.3%[S:85.8%,D:9.5%],F:1.7%,M:3.0%,n:978	https://www.ncbi.nlm.nih.gov/bioproject/PRJNA776525
	11	dme	Drosophila melanogaster	Fruit fly	UniProt	19207	G	dme.fasta	C:97.8%[S:82.2%,D:15.6%],F:0.2%,M:2.0%,n:978	UniProt
	12	dpu	Daphnia pulex	Water flea	UniProt	26822	G	dpu.fasta	C:92.5%[S:90.5%,D:2.0%],F:1.1%,M:6.4%,n:978	UniProt
	13	flu	Terminoflustra membranaceotruncata	Bryozoan	This study	31903	T	flu.fasta	C:95.9%[S:80.6%,D:15.3%],F:1.6%,M:2.5%,n:978	https://www.ncbi.nlm.nih.gov/bioproject/PRJNA613171
	14	gga	Gallus gallus	Chicken	UniProt	19639	G	gga.fasta	C:83.2%[S:70.2%,D:13.0%],F:1.7%,M:15.1%,n:978	UniProt
	15	hsa	Homo sapience	Human	UniProt	19537	G	hsa.fasta	C:98.7%[S:96.1%,D:2.6%],F:0.0%,M:1.3%,n:978	UniProt
	16	lan	Lingula anatina	Brachiopod	OIST	28241	G	lan.fasta	C:96.6%[S:74.2%,D:22.4%],F:1.1%,M:2.3%,n:978	https://marinegenomics.oist.jp/lan_v2/download/lan_genome_v2.0_prot.fa.gz
	17	lgi	Lottia gigantea	Limpet	UniProt	22095	G	lgi.fasta	C:93.8%[S:92.6%,D:1.2%],F:1.1%,M:5.1%,n:978	UniProt
	18	lmi	Loxomitra sp.	Kamptozoa	This study	35107	T	lmi.fasta	C:89.1%[S:73.4%,D:15.7%],F:7.5%,M:3.4%,n:978	https://www.ncbi.nlm.nih.gov/bioproject/PRJNA613188
	19	lox	Loxosomella nordgaardi	Kamptozoa	This study	19647	T	lox.fasta	C:73.0%[S:61.5%,D:11.5%],F:13.9%,M:13.1%,n:978	https://www.ncbi.nlm.nih.gov/bioproject/PRJNA613188
	20	lun	Lingula unguis	Brachiopod	UniProt	26425	G	lun.fasta	C:97.3%[S:78.8%,D:18.5%],F:0.8%,M:1.9%,n:978	UniProt
	21	mgr	Malacobdella grossa	Ribbon worm	NCBI	16966	T	mgr.fasta	C:84.9%[S:82.3%,D:2.6%],F:6.9%,M:8.2%,n:978	https://www.ncbi.nlm.nih.gov/bioproject/254359
	22	miz	Mizuhopecten yessoensis	Scallop	UniProt	21477	G	miz.fasta	C:90.7%[S:88.3%,D:2.4%],F:1.7%,M:7.6%,n:978	UniProt
	23	mme	Membranipora membranacea	Bryozoan	NCBI	25921	T	mme.fasta	C:95.0%[S:92.3%,D:2.7%],F:2.2%,M:2.8%,n:978	https://www.ncbi.nlm.nih.gov/bioproject/289347
	24	mvi	Morbakka virulenta	Box jelly	OIST/NCBI	20934	G	mvi.fasta	C:86.5%[S:85.4%,D:1.1%],F:6.3%,M:7.2%,n:978	http://marinegenomics.oist.jp/morbakka_virulenta/viewer/info?project_id=70 (MOR05_r06_24278seq_t1.fasta)
	25	ne2	Nemopilema nomuraii	Nomura jellyfish	NCBI/Genome	18272	G	ne2.fasta	C:91.3%[S:83.0%,D:8.3%],F:3.5%,M:5.2%,n:978	https://ftp.ncbi.nlm.nih.gov/genomes/all/GCA/003/864/495/GCA_003864495.1_NemNom1.0/
	26	not	Notospermus geniculatus	Ribbon worm	OIST/NCBI	41016	G	not.fasta	C:94.1%[S:64.4%,D:29.7%],F:2.6%,M:3.3%,n:978	https://marinegenomics.oist.jp/nge_v2/download/nge_genome_v2.0_prot.fa.gz
	27	nve	Nematostella vectensis	Sea anemone	JGI	23937	G	nve.fasta	C:93.4%[S:90.2%,D:3.2%],F:1.9%,M:4.7%,n:978	ftp://ftp.jgi-psf.org/pub/JGI_data/Nematostella_vectensis/v1.0/annotation/Nemve1.FilteredModels1.gff.gz
	28	nvi	Nereis (Alitta) virens	Polychaete	OIST	21254	G	nvi.fasta	C:94.9%[S:93.5%,D:1.4%],F:1.2%,M:3.9%,n:978	https://marinegenomics.oist.jp/nereis_virens/viewer/info?project_id=104
	29	obi	Octopus bimaculatus	Two-spot octopus	OIST/NCBI	27426	G	obi.fasta	C:91.5%[S:79.6%,D:11.9%],F:4.1%,M:4.4%,n:978	http://octopus.unit.oist.jp/OCTDATA/BASIC/Metazome/Obimaculoides_280_peptide.fa.gz
	30	ped	Pedicellina cernua	Kamptozoa	This study	29244	T	ped.fasta	C:90.8%[S:77.2%,D:13.6%],F:6.1%,M:3.1%,n:978	https://www.ncbi.nlm.nih.gov/bioproject/PRJNA613188
	31	pfu	Pinctata fucata	Perl oyster	OIST/NCBI	29376	G	pfu.fasta	C:79.6%[S:76.0%,D:3.6%],F:9.5%,M:10.9%,n:978	https://marinegenomics.oist.jp/pearl/download/pfu_aug2.0.AA.fasta.zip
	32	pho	Phoronis australis	Phoronid	OIST/NCBI	19422	G	pho.fasta	C:95.9%[S:93.0%,D:2.9%],F:1.5%,M:2.6%,n:978	https://marinegenomics.oist.jp/pau_v2/download/pau_genome_v2.0_prot.fa.gz
	33	sko	Saccoglossus kowalevskii	Acorn worm	OIST	28588	G	sko.fasta	C:94.3%[S:91.1%,D:3.2%],F:2.4%,M:3.3%,n:978	http://octopus.unit.oist.jp/HEMIDATA/sko.prot
	34	spu	Strongylocentrotus purpuratus	Purple sea urchin	UniProt	26855	G	spu.fasta	C:91.9%[S:83.9%,D:8.0%],F:4.2%,M:3.9%,n:978	UniProt
	35	sym	Symbion pandora	Cycliophora	datadryad.org	16743	T	sym.fasta	C:82.5%[S:78.6%,D:3.9%],F:7.7%,M:9.8%,n:978	https://datadryad.org/stash/dataset/doi:10.5061/dryad.293kp3d (Laumer et al., 2019)
	36	tca	Tribolium castaneum	Red flour beetle	UniProt	15468	G	tca.fasta	C:95.4%[S:94.5%,D:0.9%],F:0.6%,M:4.0%,n:978	UniProt
	37	xtr	Xenopus tropicalis	Clawed frog	UniProt	28422	G	xtr.fasta	C:89.5%[S:50.2%,D:39.3%],F:1.1%,M:9.4%,n:978	UniProt
	Proteomes of Ectoprocta (=Bryozoa), Entoprocta (=Kamptozoa) and Cycliophora used in Laumer et al., 2019
									Proteome BUSCO values
			Bugula stolonifera	Bryozoan		23644	T	BRYO_Bstl.fa	C:63.3%[S:60.0%,D:3.3%],F:20.9%,M:15.8%,n:978	https://datadryad.org/stash/dataset/doi:10.5061/dryad.293kp3d
			Flustrellidra corniculata	Bryozoan		21158	T	BRYO_Fcor.fa	C:78.8%[S:74.1%,D:4.7%],F:10.1%,M:11.1%,n:978	https://datadryad.org/stash/dataset/doi:10.5061/dryad.293kp3d
			Heteropora pacifica	Bryozoan		9240	T	BRYO_Hpac.fa	C:20.2%[S:17.7%,D:2.5%],F:20.6%,M:59.2%,n:978	https://datadryad.org/stash/dataset/doi:10.5061/dryad.293kp3d
			Membranipora membranacea	Bryozoan		16262	T	BRYO_Mmem.fa	C:83.6%[S:81.1%,D:2.5%],F: 1.5%,M:14.9%,n:978	https://datadryad.org/stash/dataset/doi:10.5061/dryad.293kp3d
			Barentsia gracilis	Kamptozoa		14615	T	ENTO_Bgra.fa	C:39.7%[S:34.0%,D:5.7%],F:14.5%,M:45.8%,n:978	https://datadryad.org/stash/dataset/doi:10.5061/dryad.293kp3d
			Loxosomella pectinaricola	Kamptozoa		16512	T	ENTO_Loxp.fa	C:46.2%[S:43.1%,D:3.1%],F:15.4%,M:38.4%,n:978	https://datadryad.org/stash/dataset/doi:10.5061/dryad.293kp3d
			Loxomitra sp.	Kamptozoa		2491	T	ENTO_Lxmt.fa	C:11.9%[S:10.6%,D:1.3%],F: 6.7%,M:81.4%,n:978	https://datadryad.org/stash/dataset/doi:10.5061/dryad.293kp3d
			Pedicellina sp. FHL	Kamptozoa		3771	T	ENTO_PclF.fa	C:16.6%[S:13.9%,D:2.7%],F: 7.7%,M:75.7%,n:978	https://datadryad.org/stash/dataset/doi:10.5061/dryad.293kp3d
			Symbion cf. americanus	Cycliophora		7245	T	CYCL_Symb.fa	C:30.9%[S:27.6%,D:3.3%],F:19.8%,M:49.3%,n:978	https://datadryad.org/stash/dataset/doi:10.5061/dryad.293kp3d
			Symbion pandora	Cycliophora		17013	T	CYCL_SyRN.fa	C:82.5%[S:78.6%,D:3.9%],F: 7.9%,M: 9.6%,n:978	https://datadryad.org/stash/dataset/doi:10.5061/dryad.293kp3d
			Sequenced in this study
			Data type: G/T - genome / transcriptome
			** - Proteomes of 37 species used for phylogeny reconstruction are stored in the file "EctoEnto_2021.fasta.gz" (download from http://203.181.243.155/aurelia/datasets.html)

## Sheet: Tab_S7
	Supplementary Table 7: List of 247 BUSCO genes from setAE21 with corresponding Gene Onthology (GO) and InterProScan annotations (related to Fig.4A-B & Fig.S4)
	OrthoFinder	BUSCO (metazoa_odb9)
	OrthoGroupID	OrthoGroupID	Description	#Species	#Single-Copy	#Multi-Copy	ProtMedianLength	EvoRate	BiologicalProcesses	InterProDomains
	578	EOG091G06LW	Pyridoxal phosphate-dependent transferase	296	275	21	488	0.9116	NA	IPR005814;IPR015421;IPR015422;IPR015424
	582	EOG091G09D8	mitochondrial ribosomal protein L38	301	283	18	380	1.1296	NA	IPR008914
	625	EOG091G1422	Ribosomal protein L29	321	260	61	123	0.7618	GO:0009058	IPR001854;IPR018254
	638	EOG091G0BUD	PAP associated domain containing 4	309	250	59	489	1.1149	GO:0043631	IPR002058
	670	EOG091G01EW	DNA topoisomerase, type IA	326	297	29	852	0.8008	GO:0006265;GO:0034641	IPR000380;IPR003601;IPR003602;IPR006171;IPR013497;IPR013824;IPR013825;IPR023405;IPR023406
	673	EOG091G0VNB	Ribosomal protein S10	302	253	49	119	0.6176	GO:0009058	IPR001848;IPR005729;IPR018268;IPR027486
	734	EOG091G00MI	sirtuin 7	294	281	13	403	0.873	NA	IPR003000;IPR026590;IPR029035
	743	EOG091G0L66	YEATS domain containing 4	310	288	22	227	0.8136	NA	IPR005033
	762	EOG091G0TQF	Ribosomal protein L15	301	229	72	148	0.6994	NA	IPR001196;IPR021131;IPR030878
	775	EOG091G0GKH	synaptosomal-associated protein, 29kDa	313	297	16	258	1.3408	NA	IPR000727
	778	EOG091G0UYL	Ribosomal protein L23/L15e core domain	298	216	82	156	0.6875	GO:0009058	IPR001014;IPR005633;IPR012677;IPR012678;IPR013025
	781	EOG091G03I1	SAC1 suppressor of actin mutations 1-like (yeast)	313	277	36	586	0.9676	NA	IPR002013
	794	EOG091G0I2X	tRNA methyltransferase TRM10-type domain	312	287	25	317	1.0267	NA	IPR007356;IPR016009;IPR016653;IPR028564
	806	EOG091G0MKY	Ribosomal protein L19/L19e domain	307	239	68	196	0.6649	GO:0009058	IPR000196;IPR015972;IPR015974;IPR023638;IPR027547
	819	EOG091G05T4	Sodium/hydrogen exchanger	316	296	20	583	0.8204	GO:0006811;GO:0006885;GO:0055085	IPR004709;IPR006153;IPR018409;IPR018422
	863	EOG091G0Y96	chromatin accessibility complex 1	273	259	14	129	1.037	NA	IPR003958;IPR009072
	902	EOG091G0TAU	DNA cross-link repair 1C	271	258	13	617	1.2848	GO:0000723;GO:0006302;GO:0006310;GO:0010212;GO:0033151	IPR001279;IPR011084
	952	EOG091G0MVL	Manganese/iron superoxide dismutase	316	287	29	219	0.8071	GO:0006801;GO:0055114	IPR001189;IPR019831;IPR019832;IPR019833
	998	EOG091G0K95	Sjogren syndrome antigen B (autoantigen La)	315	282	33	404	1.1001	NA	IPR000504;IPR002344;IPR006630;IPR011991;IPR012677;IPR014886
	1007	EOG091G02B4	ubiquitination factor E4B	319	298	21	1219	1.0267	GO:0006464;GO:0006511;GO:0016567	IPR003613;IPR013083;IPR019474
	1046	EOG091G0YHX	Ribosomal protein L31e	308	239	69	125	0.7232	GO:0009058	IPR000054;IPR020052;IPR023621
	1107	EOG091G0D0W	protein phosphatase, Mg2+/Mn2+ dependent, 1G	318	297	21	546	1.0268	GO:0006470	IPR000222;IPR001932;IPR015655
	1123	EOG091G0RT1	charged multivesicular body protein 2A	279	268	11	222	0.6785	GO:0007034	IPR005024
	1216	EOG091G0CW2	Leucine carboxyl methyltransferase	316	303	13	321	1.0075	GO:0032259	IPR007213;IPR016651;IPR029063
	1219	EOG091G040L	Pyridoxal phosphate-dependent transferase	325	293	32	553	0.9491	GO:0019752	IPR002129;IPR015421;IPR015424
	1244	EOG091G08IJ	FERM domain containing 8	261	244	17	464	1.2043	NA	IPR000299;IPR014352;IPR019748;IPR019749
	1291	EOG091G0EHF	signal peptide peptidase like 3	307	294	13	384	0.7464	NA	IPR006639;IPR007369
	1307	EOG091G0RCI	Ribonuclease H domain	308	272	36	271	1.1596	NA	IPR002156;IPR012337
	1313	EOG091G0MS7	suppressor of defective silencing 3 homolog (S. cerevisiae)	286	257	29	327	1.0381	GO:0016575;GO:0021762;GO:0043065	IPR013907
	1347	EOG091G0D8I	FtsJ RNA methyltransferase homolog 1 (E. coli)	253	212	41	318	0.8182	GO:0001510;GO:0008033;GO:0032259	IPR002877;IPR015507;IPR028590;IPR029063
	1452	EOG091G048B	protein O-fucosyltransferase 1	309	286	23	388	0.9985	GO:0001525;GO:0001756;GO:0006493;GO:0007399;GO:0036066	IPR019378
	1522	EOG091G0K92	chromosome 6 open reading frame 106	288	257	31	258	1.0389	NA	IPR009060;IPR032350
	1537	EOG091G0FTU	transaldolase 1	314	279	35	331	0.7658	GO:0005975;GO:0006098	IPR001585;IPR004730;IPR013785;IPR018225
	1568	EOG091G0VZF	DNA-directed RNA polymerase, RBP11-like dimerisation domain	299	284	15	117	0.6578	GO:0009058;GO:0034641	IPR008193;IPR009025
	1639	EOG091G0C7Y	CCR4-NOT transcription complex, subunit 2	322	279	43	524	0.902	NA	IPR007282
	1646	EOG091G07CE	chaperonin containing TCP1, subunit 6B (zeta 2)	309	216	93	531	0.7549	GO:0044267	IPR002194;IPR002423;IPR012722;IPR017998;IPR027409;IPR027410;IPR027413
	1714	EOG091G020Y	methionyl-tRNA synthetase	302	276	26	900	0.9564	GO:0006399;GO:0006418;GO:0006431;GO:0034641;GO:0044281	IPR000738;IPR001412;IPR009068;IPR009080;IPR010987;IPR014729;IPR014758;IPR015413;IPR023458;IPR029038
	1749	EOG091G00GQ	thyroid hormone receptor interactor 12	316	284	32	2038	0.9858	NA	IPR000569;IPR004170;IPR011989;IPR016024
	1812	EOG091G017T	N-acetyltransferase 10 (GCN5-related)	324	292	32	1008	0.8921	NA	IPR000182;IPR007807;IPR013562;IPR016181;IPR027992;IPR032672
	1861	EOG091G0554	excision repair cross-complementation group 4	307	284	23	899	1.12	GO:0006281;GO:0006950;GO:0034641	IPR006166;IPR006167;IPR010994;IPR011335;IPR020819
	1979	EOG091G0AKW	Translation initiation factor IF2/IF5	322	294	28	430	0.8626	NA	IPR002735;IPR003307;IPR016021;IPR016024;IPR016189;IPR016190
	2043	EOG091G09U9	tryptophanyl-tRNA synthetase	321	292	29	430	0.7713	GO:0006399;GO:0006418;GO:0006436;GO:0034641;GO:0044281	IPR001412;IPR002305;IPR002306;IPR014729
	2053	EOG091G0JEC	dCMP deaminase	313	282	31	184	0.8144	GO:0006220	IPR002125;IPR015517;IPR016192;IPR016193;IPR016473
	2094	EOG091G06Y7	solute carrier family 33 (acetyl-CoA transporter), member 1	312	289	23	525	0.939	NA	IPR020846;IPR024371
	2096	EOG091G01XQ	karyopherin (importin) beta 1	320	292	28	875	0.7634	NA	IPR001494;IPR011989;IPR016024;IPR021133
	2098	EOG091G00GM	THO complex 2	307	276	31	1510	0.9519	GO:0006406;GO:0016973;GO:0046784	IPR021418;IPR021726;IPR032302
	2181	EOG091G019V	glycine dehydrogenase (decarboxylating)	309	270	39	972	0.7887	GO:0006544;GO:0006546;GO:0009056;GO:0044281;GO:0055114	IPR001597;IPR003437;IPR015421;IPR015424;IPR020580;IPR020581
	2204	EOG091G073F	branched chain keto acid dehydrogenase E1, alpha polypeptide	269	247	22	437	0.834	GO:0008152	IPR001017;IPR029061
	2213	EOG091G06CB	proteasome (prosome, macropain) 26S subunit, non-ATPase, 12	312	298	14	456	0.8465	NA	IPR000717;IPR011991
	2215	EOG091G02BK	HID1 domain containing	312	271	41	783	0.7979	GO:0031001	IPR026705
	2240	EOG091G0769	Kynurenine 3-monooxygenase	313	280	33	468	0.9857	GO:0006569;GO:0008152;GO:0019805;GO:0055114;GO:0070189	IPR002938;IPR023753;IPR027545
	2250	EOG091G00VZ	trafficking protein particle complex 11	318	289	29	1117	1.1263	NA	IPR021773;IPR025876
	2256	EOG091G04RS	tetratricopeptide repeat domain 26	316	286	30	552	0.8465	GO:0042384	IPR011990;IPR013026;IPR030511
	2257	EOG091G0IXT	eukaryotic translation initiation factor 3, subunit K	271	252	19	218	0.8766	GO:0006446	IPR009374;IPR011991;IPR016020;IPR016024
	2258	EOG091G00UD	P-type ATPase	313	287	26	1161	0.8611	NA	IPR001757;IPR006544;IPR008250;IPR018303;IPR023214;IPR023299
	2263	EOG091G036A	Phosphatidylinositol Kinase	318	287	31	883	0.8473	GO:0006629;GO:0036092;GO:0048015	IPR000008;IPR000403;IPR001263;IPR002420;IPR008290;IPR011009;IPR015433;IPR016024;IPR018936
	2305	EOG091G011X	importin 5	325	240	85	1097	0.879	NA	IPR000357;IPR011989;IPR016024
	2333	EOG091G07Z0	protein disulfide isomerase family A, member 6	324	299	25	439	0.8378	GO:0042592	IPR005788;IPR012336;IPR013766;IPR017937
	2336	EOG091G00MA	ribosomal RNA processing 12 homolog	308	280	28	1290	1.3356	NA	IPR011989;IPR012978;IPR016024
	2346	EOG091G078D	Mannose-6-phosphate isomerase	298	271	27	411	1.0735	GO:0005975;GO:0009298	IPR001250;IPR011051;IPR014710;IPR016305;IPR018050
	2364	EOG091G0DTE	WD40 repeat	321	295	26	320	0.7679	NA	IPR001680;IPR015943;IPR017986
	2382	EOG091G08L8	endoplasmic reticulum protein 44	320	288	32	406	0.8816	NA	IPR012336;IPR013766
	2388	EOG091G027G	staphylococcal nuclease and tudor domain containing 1	286	244	42	896	0.9594	GO:0031047;GO:0035194	IPR002999;IPR016071;IPR016685
	2404	EOG091G0XZC	adenine phosphoribosyltransferase	297	273	24	180	1.0234	GO:0006168;GO:0009116;GO:0034641;GO:0044281	IPR000836;IPR005764;IPR029057
	2407	EOG091G06JJ	hepatocyte growth factor-regulated tyrosine kinase substrate	284	262	22	765	0.9632	NA	IPR000306;IPR002014;IPR003903;IPR008942;IPR011011;IPR013083;IPR017073;IPR017455;IPR018205;IPR024641
	2435	EOG091G06MR	ubiquitin specific peptidase 14 (tRNA-guanine transglycosylase)	317	286	31	490	0.8871	GO:0006511;GO:0009056	IPR000626;IPR001394;IPR018200;IPR019954;IPR028889;IPR029071
	2449	EOG091G026I	vacuolar protein sorting 54 homolog (S. cerevisiae)	319	289	30	966	1.1589	GO:0042147	IPR012501;IPR019515
	2457	EOG091G03O0	component of oligomeric golgi complex 3	320	293	27	813	1.0656	NA	IPR007265
	2459	EOG091G03C7	electron-transferring-flavoprotein dehydrogenase	321	290	31	606	0.7364	GO:0055114	IPR007859;IPR017896;IPR023753
	2464	EOG091G06Y3	N(alpha)-acetyltransferase 35, NatC auxiliary subunit	301	270	31	725	1.0133	GO:0048659	IPR007244
	2469	EOG091G05KR	Aminoacyl-tRNA synthetase, class II	297	251	46	501	0.742	GO:0006399;GO:0006418;GO:0006434;GO:0034641;GO:0044281	IPR002314;IPR002317;IPR006195;IPR010978;IPR015866
	2471	EOG091G01TH	CSE1 chromosome segregation 1-like (yeast)	320	289	31	971	0.877	NA	IPR001494;IPR005043;IPR011989;IPR013713;IPR016024
	2488	EOG091G03AN	UFM1-specific ligase 1	321	294	27	775	1.2025	GO:0001649;GO:0008284;GO:0010468;GO:0031397;GO:0032088;GO:0032434;GO:0032880;GO:0033146;GO:0034976;GO:0060252;GO:0071569;GO:1902065;GO:1990592	IPR018611
	2491	EOG091G02NH	membrane-bound transcription factor peptidase, site 1	313	285	28	1052	0.8737	GO:0006508;GO:0006629	IPR000209;IPR015500;IPR022398;IPR023828
	2501	EOG091G026F	Glutaminyl-tRNA synthetase, class Ib, non-specific RNA-binding domain, N-terminal	304	272	32	774	0.8347	GO:0006399;GO:0006418;GO:0006425;GO:0034641;GO:0043039;GO:0044281	IPR000924;IPR001412;IPR004514;IPR007638;IPR007639;IPR011035;IPR014729;IPR020056;IPR020058;IPR020059;IPR020061
	2513	EOG091G03PD	Protein arginine N-methyltransferase	268	241	27	627	0.9951	GO:0006464;GO:0006479;GO:0035246	IPR007857;IPR025799;IPR029063
	2534	EOG091G09RJ	splicing factor, suppressor of white-apricot family	317	290	27	912	1.1299	GO:0034641	IPR000061;IPR019147
	2544	EOG091G05NK	RNA binding motif protein 25	320	269	51	829	0.8123	GO:0006397	IPR000504;IPR002483;IPR012677
	2550	EOG091G05GZ	COG complex component, COG2	318	297	21	714	1.3404	GO:0006891;GO:0007030	IPR009316;IPR024602;IPR024603
	2575	EOG091G0H3U	ribophorin II	320	304	16	634	1.2296	GO:0005975;GO:0006464;GO:0006487	IPR008814
	2596	EOG091G05TG	signal recognition particle receptor (docking protein)	312	290	22	625	0.8577	GO:0006605;GO:0006614	IPR000897;IPR003593;IPR007222;IPR011012;IPR013822;IPR027417
	2603	EOG091G04GW	phenylalanyl-tRNA synthetase, beta subunit	322	302	20	589	0.8411	GO:0006399;GO:0006432;GO:0034641;GO:0044281	IPR004531;IPR005146;IPR005147;IPR009061;IPR020825
	2610	EOG091G050Q	Ras-related GTP binding B	318	237	81	313	0.6272	NA	IPR006762;IPR027417
	2611	EOG091G0BNI	polymerase (DNA-directed), delta interacting protein 2	315	294	21	342	0.7735	NA	IPR007474;IPR011722
	2619	EOG091G05K5	Ribophorin I	318	290	28	538	0.9476	GO:0005975;GO:0006464;GO:0006486	IPR007676
	2621	EOG091G06I3	kinesin-associated protein 3	306	266	40	788	1.0667	NA	IPR000225;IPR008658;IPR011989;IPR016024
	2622	EOG091G0A19	ESF1 nucleolar pre-rRNA processing protein homolog	307	276	31	773	1.1764	NA	IPR012580
	2625	EOG091G020E	chromosome 16 open reading frame 62	310	286	24	958	1.0408	NA	IPR029705
	2635	EOG091G04EX	replication factor C (activator 1) 1, 145kDa	320	284	36	1038	1.0826	GO:0006281;GO:0009058;GO:0034641	IPR001357;IPR003593;IPR003959;IPR008921;IPR012178;IPR013725;IPR027417
	2658	EOG091G0291	Helicase, C-terminal	323	297	26	782	0.7085	GO:0006950;GO:0009411;GO:0034641	IPR001161;IPR001650;IPR006935;IPR014001;IPR027417;IPR032438;IPR032830
	2661	EOG091G03OT	Tetratricopeptide repeat	316	239	77	654	0.8722	NA	IPR011990;IPR013026;IPR013105;IPR019734
	2663	EOG091G06QP	KIAA0020	310	291	19	645	1.3612	NA	IPR001313;IPR011989;IPR012959;IPR016024
	2680	EOG091G05N4	ER membrane protein complex subunit 1	308	285	23	941	1.1701	NA	IPR011047;IPR011678;IPR026895;IPR027295
	2696	EOG091G0HZK	transcription factor 25 (basic helix-loop-helix)	307	296	11	647	1.1293	NA	IPR006994
	2718	EOG091G0AFP	NADH:ubiquinone oxidoreductase, 30kDa subunit	321	285	36	261	0.7321	GO:0055114	IPR001268;IPR010218;IPR020396
	2720	EOG091G00Q0	splicing factor 3b, subunit 1, 155kDa	322	288	34	1304	0.6488	NA	IPR011989;IPR015016;IPR016024
	2721	EOG091G0BCO	zinc finger protein 622	322	305	17	423	1.1646	NA	IPR003604;IPR007087;IPR015880;IPR022755
	2726	EOG091G06ON	RIO kinase 2	317	297	20	533	0.9271	GO:0006468	IPR011009;IPR011991;IPR015285;IPR018935;IPR030484
	2733	EOG091G0K82	coenzyme Q2 4-hydroxybenzoate polyprenyltransferase	303	278	25	357	0.8595	GO:0006744;GO:0009058	IPR000537;IPR006370;IPR030470;IPR031103
	2744	EOG091G08FX	2-oxoacid dehydrogenase acyltransferase, catalytic domain	320	271	49	454	0.7497	GO:0006099;GO:0008152	IPR000089;IPR001078;IPR003016;IPR006255;IPR011053;IPR023213
	2748	EOG091G02HY	nucleoporin 107kDa	304	293	11	902	1.2229	GO:0006406	IPR007252
	2750	EOG091G0S5L	EGF domain-specific O-linked N-acetylglucosamine (GlcNAc) transferase	318	292	26	527	0.9681	GO:0008152	IPR007657
	2752	EOG091G0781	THO complex 5	306	280	26	681	1.2499	GO:0006406;GO:0030224;GO:0032786;GO:0046784;GO:2000002	IPR019163
	2781	EOG091G0BUH	actin related protein 2/3 complex, subunit 2, 34kDa	315	289	26	300	0.6985	GO:0030833;GO:0034314	IPR007188
	2783	EOG091G13P1	protein O-fucosyltransferase 2	301	280	21	425	1.0636	GO:0001707;GO:0010468;GO:0010717;GO:0036065;GO:0036066;GO:0051046	IPR019378
	2822	EOG091G0WAL	dynein, axonemal, light intermediate chain 1	285	261	24	252	0.8667	NA	IPR019347
	2845	EOG091G0HOK	zinc finger, DHHC-type containing 6	315	284	31	400	1.0525	NA	IPR001452;IPR001594
	2856	EOG091G03G3	THO complex 1	327	304	23	654	1.0619	GO:0006406	IPR000488;IPR011029;IPR021861
	2862	EOG091G08UU	WD40 repeat	314	282	32	342	0.6014	NA	IPR001680;IPR015943;IPR017986;IPR019775
	2865	EOG091G01LC	choroideremia (Rab escort protein 1)	312	247	65	623	1.2806	NA	IPR001738;IPR018203;IPR023753
	2895	EOG091G0DVQ	growth hormone inducible transmembrane protein	315	282	33	345	0.9297	NA	IPR006214
	2907	EOG091G08VB	Tetratricopeptide repeat	320	287	33	816	1.0775	GO:0007368;GO:0035058;GO:0042384;GO:0060122;GO:0060271	IPR011990;IPR013026;IPR019734
	2908	EOG091G0AI5	origin recognition complex, subunit 3	311	284	27	693	1.3783	GO:0009058;GO:0034641	IPR020795
	2929	EOG091G0AVP	pelota homolog (Drosophila)	297	283	14	385	0.7511	GO:0070481;GO:0070966;GO:0071025	IPR004405;IPR005140;IPR005141;IPR005142;IPR029064
	2943	EOG091G0AQA	chromosome 4 open reading frame 29	311	293	18	463	1.0289	GO:0008340	IPR019149;IPR029058
	2961	EOG091G0NQW	ATPase, H+ transporting, lysosomal 50/57kDa, V1 subunit H	321	288	33	481	0.8434	GO:0015991;GO:0055085	IPR004908;IPR011987;IPR011989;IPR016024
	2964	EOG091G05OW	Signal recognition particle, SRP54 subunit	324	300	24	504	0.6455	GO:0006605;GO:0006614	IPR000897;IPR003593;IPR004125;IPR006325;IPR013822;IPR022941;IPR027417
	2983	EOG091G03B9	Cyclophilin-type peptidyl-prolyl cis-trans isomerase	325	301	24	620	0.8057	GO:0000413;GO:0006464	IPR001680;IPR002130;IPR015943;IPR017986;IPR024936;IPR029000
	2987	EOG091G095O	tRNA methyltransferase 6	309	296	13	465	1.333	GO:0030488	IPR017423
	2989	EOG091G06S3	adenylosuccinate lyase	315	289	26	481	0.7619	GO:0009152	IPR000362;IPR004769;IPR008948;IPR019468;IPR020557;IPR022761;IPR024083
	2999	EOG091G0LAR	cysteine dioxygenase type 1	310	283	27	201	0.9082	GO:0046439;GO:0055114	IPR010300;IPR011051;IPR014710
	3006	EOG091G029K	N(alpha)-acetyltransferase 25, NatB auxiliary subunit	321	304	17	952	1.2202	NA	IPR011990;IPR013026;IPR019183
	3013	EOG091G0QW9	vesicle (multivesicular body) trafficking 1	317	304	13	304	1.0271	GO:0071985	IPR023175
	3027	EOG091G04LC	NOC2-like nucleolar associated transcriptional repressor	311	279	32	726	1.183	NA	IPR005343;IPR016024
	3030	EOG091G1817	RTF1 homolog, Paf1/RNA polymerase II complex component	319	292	27	663	0.9475	GO:0006352;GO:0006368;GO:0016570	IPR004343;IPR018144;IPR031102
	3036	EOG091G04IK	Signal recognition particle, SRP72 subunit	316	290	26	656	1.0726	GO:0006605;GO:0006614	IPR011990;IPR013026;IPR013699;IPR019734;IPR026270;IPR031545
	3068	EOG091G09Q2	M-phase phosphoprotein 10 (U3 small nucleolar ribonucleoprotein)	316	289	27	648	1.1151	GO:0034641	IPR012173
	3094	EOG091G0A98	S-adenosyl-L-methionine-dependent methyltransferase	318	294	24	429	1.0217	GO:0032981	IPR003788;IPR029063
	3095	EOG091G0IDG	NSA2 ribosome biogenesis homolog	319	281	38	260	0.6967	NA	IPR022309
	3104	EOG091G081C	negative elongation factor complex member A	290	280	10	537	0.9716	NA	IPR026305
	3115	EOG091G0814	major facilitator superfamily domain containing 10	307	290	17	453	1.1908	GO:0055085	IPR005829;IPR011701;IPR020846
	3120	EOG091G13IJ	synovial apoptosis inhibitor 1, synoviolin	310	290	20	602	0.75	GO:0016567;GO:0030433	IPR001841;IPR013083;IPR032832
	3125	EOG091G066W	Pyridoxal phosphate-dependent transferase	313	287	26	784	1.2884	GO:0019752;GO:0044281	IPR002129;IPR015421;IPR015422;IPR015424
	3129	EOG091G07N8	anaphase promoting complex subunit 2	307	282	25	783	1.1691	GO:0006511;GO:0009056	IPR001373;IPR011991;IPR014786;IPR016158
	3130	EOG091G05AH	WD40 repeat	305	291	14	504	0.753	GO:0016567	IPR001680;IPR003613;IPR013083;IPR013915;IPR015943;IPR017986;IPR019775;IPR020472
	3140	EOG091G0E7S	Transcription factor TFIIB	323	295	28	315	0.6487	GO:0006352	IPR000812;IPR013137;IPR013150;IPR013763;IPR023486
	3159	EOG091G07PV	ubiquitin-like modifier activating enzyme 2	321	298	23	632	0.9188	GO:0006464	IPR000594;IPR016040;IPR018074;IPR019572;IPR028077;IPR030661;IPR032426
	3173	EOG091G0L5I	K Homology domain	298	279	19	237	0.7407	NA	IPR004087;IPR004088
	3174	EOG091G04CK	digestive organ expansion factor homolog (zebrafish)	320	304	16	749	1.0836	NA	IPR010678;IPR027417
	3184	EOG091G03BV	transmembrane 9 superfamily member 3	319	290	29	557	0.6742	NA	IPR004240
	3201	EOG091G0H8F	Autophagy-related protein 3	310	287	23	314	0.7817	GO:0000045;GO:0009056	IPR007134;IPR007135;IPR019461
	3217	EOG091G09IW	proteasome (prosome, macropain) 26S subunit, non-ATPase, 5	311	289	22	503	1.3963	GO:0043248	IPR011989;IPR016024;IPR019538
	3227	EOG091G096V	thyroid hormone receptor interactor 4	317	295	22	533	1.15	NA	IPR007374;IPR009349;IPR015947
	3243	EOG091G0CEW	clusterin associated protein 1	319	296	23	413	1.1236	NA	IPR019366
	3263	EOG091G0GZ4	WW domain binding protein 4	291	284	7	375	1.25	NA	IPR000690;IPR001202;IPR003604;IPR013085
	3331	EOG091G0B9B	transmembrane protein 115	292	278	14	355	1.0867	GO:0006486	IPR013861
	3332	EOG091G0O9D	transmembrane emp24-like trafficking protein 10 (yeast)	305	274	31	206	0.79	NA	IPR009038;IPR015720
	3338	EOG091G09HG	ARP6 actin-related protein 6 homolog (yeast)	318	300	18	396	0.8736	GO:0006338	IPR004000;IPR030054
	3344	EOG091G0ITS	protein phosphatase 2A activator, regulatory subunit 4	302	266	36	330	0.9139	NA	IPR004327
	3350	EOG091G0WZ0	NADH dehydrogenase (ubiquinone) 1 alpha subcomplex, 10, 42kDa	312	301	11	360	1.2623	GO:0006120;GO:0034641	IPR015828;IPR027417;IPR031314
	3355	EOG091G0627	RUN domain containing 1	318	297	21	569	1.2025	GO:0048812	IPR004012
	3370	EOG091G09GO	WD40 repeat	327	306	21	368	0.7136	NA	IPR001680;IPR015943;IPR017986;IPR019775;IPR020472
	3372	EOG091G0HQ3	ATPase, H+ transporting, lysosomal accessory protein 2	303	274	29	343	1.3391	NA	IPR012493
	3373	EOG091G04WH	negative elongation factor complex member B	302	278	24	580	0.9153	NA	IPR010405
	3378	EOG091G0BTX	KRR1, small subunit (SSU) processome component, homolog (yeast)	317	290	27	352	0.77	NA	IPR004087;IPR004088;IPR024166
	3381	EOG091G0ARE	Signal recognition particle subunit SRP68	325	313	12	592	1.0413	GO:0006614	IPR026258
	3383	EOG091G132G	Suppressor of fused	301	284	17	462	0.9972	NA	IPR007768;IPR016591;IPR020941;IPR024314
	3387	EOG091G03XO	tyrosyl-tRNA synthetase	306	290	16	528	0.7987	GO:0006399;GO:0006418;GO:0006437;GO:0034641;GO:0044281	IPR002305;IPR002307;IPR002547;IPR012340;IPR014729
	3432	EOG091G0UKP	ER membrane protein complex subunit 4	281	265	16	175	0.8593	NA	IPR009445
	3445	EOG091G0PNP	Wilms tumor 1 associated protein	311	275	36	396	0.9286	NA	IPR029732
	3457	EOG091G074U	intraflagellar transport 52	318	293	25	434	1.083	GO:0001947;GO:0007224;GO:0007368;GO:0009953;GO:0042733;GO:0050680;GO:0060271	IPR019196
	3463	EOG091G0LB8	UTP3, small subunit (SSU) processome component, homolog (S. cerevisiae)	302	286	16	447	1.3043	GO:0007420	IPR007146;IPR018972
	3470	EOG091G0NKD	6-phosphogluconolactonase	261	249	12	246	0.9934	GO:0005975;GO:0006098;GO:0034641;GO:0044281;GO:0051186	IPR005900;IPR006148
	3484	EOG091G05ZE	Pescadillo	302	268	34	585	0.9873	GO:0000463;GO:0000466	IPR001357;IPR010613
	3485	EOG091G0EZO	NADH dehydrogenase (ubiquinone) complex I, assembly factor 5	309	289	20	333	0.9097	GO:0008152;GO:0032259	IPR013216;IPR029063
	3486	EOG091G09O7	Ankyrin repeat	312	285	27	415	1.0324	NA	IPR002110;IPR002893;IPR020683
	3516	EOG091G05Q0	NUDIX hydrolase domain	316	298	18	420	0.9307	NA	IPR000086;IPR007722;IPR015797;IPR020084
	3541	EOG091G05D7	solute carrier family 4 (anion exchanger), member 1, adaptor protein	316	290	26	678	1.2289	NA	IPR000253;IPR008984;IPR014720
	3546	EOG091G0N0A	zinc finger protein 207	314	283	31	458	0.6649	NA	IPR007087;IPR015880
	3547	EOG091G046H	USO1 vesicle transport factor	311	281	30	872	0.9381	GO:0048193;GO:0048280	IPR000225;IPR006953;IPR006955;IPR016024;IPR024095
	3579	EOG091G0LBN	ribosomal RNA processing 15 homolog	308	293	15	261	1.1733	NA	IPR012459
	3580	EOG091G0P5N	Prefoldin	321	298	23	190	0.8614	NA	IPR004127;IPR009053;IPR016655
	3597	EOG091G0W5M	golgi SNAP receptor complex member 1	301	275	26	236	0.9352	NA	IPR023601
	3599	EOG091G09KK	beta 3-glucosyltransferase	306	273	33	464	1.1738	NA	IPR003378
	3606	EOG091G0QZ2	mitochondrial ribosomal protein S10	297	284	13	174	0.9112	NA	IPR027486
	3609	EOG091G0RTI	zinc finger, C4H2 domain containing	311	300	11	224	0.932	GO:0007399	IPR018482
	3610	EOG091G0HDF	HSPA (heat shock 70kDa) binding protein, cytoplasmic cochaperone 1	257	246	11	335	1.3776	NA	IPR011989;IPR013918;IPR016024
	3611	EOG091G0H62	FCP1 homology domain	260	230	30	372	0.9031	NA	IPR004274;IPR023214;IPR027111
	3621	EOG091G040G	crooked neck pre-mRNA splicing factor 1	316	283	33	687	0.735	GO:0034641	IPR003107;IPR011990;IPR013026
	3634	EOG091G0AE2	ALG2, alpha-1,3/1,6-mannosyltransferase	309	301	8	407	0.9685	GO:0009058	IPR001296;IPR028098
	3657	EOG091G0BL9	GPI-anchor transamidase	311	299	12	354	0.726	GO:0006508;GO:0016255	IPR001096;IPR028361
	3673	EOG091G08JE	bystin-like	300	291	9	435	0.811	GO:0001701;GO:0001825;GO:0001829;GO:0008283	IPR007955
	3682	EOG091G0P4K	CCR4-NOT transcription complex, subunit 11	313	289	24	445	0.8803	NA	IPR019312
	3705	EOG091G0D0D	dynactin 2 (p50)	287	263	24	399	1.2899	GO:0007017;GO:0007067	IPR028133
	3710	EOG091G0M0S	NADH dehydrogenase (ubiquinone) 1 alpha subcomplex, 8, 19kDa	321	299	22	172	1.0086	NA	IPR010625;IPR016680
	3712	EOG091G0ERU	coiled-coil domain containing 47	312	301	11	482	0.97	GO:0001649;GO:0006983;GO:0007029;GO:0009791;GO:0030433;GO:0055074	IPR012879
	3719	EOG091G0IXA	BRCA2 and CDKN1A interacting protein	308	280	28	300	1.1845	GO:0000079;GO:0061101	IPR025602
	3728	EOG091G059G	splicing factor 3a, subunit 3, 60kDa	307	287	20	500	0.7595	NA	IPR000690;IPR015880;IPR021966;IPR024598;IPR031774;IPR031776
	3739	EOG091G0H6J	mitochondrial ribosomal protein S22	289	275	14	353	1.2069	NA	IPR019374
	3747	EOG091G0Q27	chromosome 4 open reading frame 27	311	281	30	346	1.1787	NA	IPR019361
	3759	EOG091G08NN	cytochrome c oxidase assembly homolog 15 (yeast)	320	302	18	406	0.8891	GO:0006784;GO:0008535;GO:0009058;GO:0034641;GO:0051186;GO:0055114	IPR003780;IPR009003;IPR023754
	3789	EOG091G0FS8	Thiamin pyrophosphokinase	290	270	20	244	1.148	GO:0006772;GO:0006790;GO:0009058;GO:0009229;GO:0034641;GO:0051186	IPR006282;IPR007371;IPR007373;IPR016966
	3862	EOG091G0DUX	polymerase (RNA) III (DNA directed) polypeptide F, 39 kDa	301	288	13	310	0.8972	GO:0009058;GO:0034641	IPR007832;IPR011991;IPR016049
	3874	EOG091G0F0I	phosphatidylinositol glycan anchor biosynthesis, class U	315	290	25	429	1.1434	GO:0006464;GO:0006629;GO:0009058	IPR009600
	3888	EOG091G0HC5	EBNA1 binding protein 2	316	296	20	306	1.0866	NA	IPR008610
	3891	EOG091G0CEK	3-ketodihydrosphingosine reductase	322	311	11	331	1.0133	GO:0008152;GO:0055114	IPR002198;IPR002347;IPR016040;IPR020904
	3894	EOG091G0ID9	Prp18	320	290	30	341	0.8949	GO:0034641	IPR003648;IPR004098;IPR014906
	3902	EOG091G0KRZ	FCF1 rRNA-processing protein	323	295	28	198	0.6855	NA	IPR002716;IPR006984;IPR029060
	3922	EOG091G0GWO	SNF8, ESCRT-II complex subunit	313	305	8	251	0.849	GO:0010628;GO:0010797;GO:0032456;GO:0042176;GO:0045022;GO:0045732;GO:0061635;GO:1903543;GO:1903772	IPR007286;IPR011991;IPR016689
	3929	EOG091G08O3	ATPase, AAA-type, core	312	291	21	419	0.8342	GO:0034551	IPR003593;IPR003959;IPR003960;IPR014851;IPR027243;IPR027417
	3930	EOG091G07Q3	xylulokinase homolog (H. influenzae)	310	276	34	529	1.0017	GO:0005975	IPR018484;IPR018485
	3939	EOG091G0H14	UTP11-like, U3 small nucleolar ribonucleoprotein (yeast)	315	307	8	251	1.0661	GO:0034641	IPR007144
	3945	EOG091G0C9Y	mRNA (guanine-N(7))-methyltransferase	322	307	15	412	1.0536	GO:0006370;GO:0006397;GO:0036265	IPR004971;IPR016899;IPR029063
	3970	EOG091G0N0U	organic solute carrier partner 1	301	271	30	362	1.1906	GO:1903955	IPR019332
	3986	EOG091G0IZX	splicing factor 3a, subunit 2, 66kDa	297	279	18	274	0.6661	NA	IPR000690;IPR003604;IPR015880;IPR031781
	3987	EOG091G0PXB	Alpha/beta knot methyltransferases	298	283	15	237	0.7605	NA	IPR005304;IPR029028
	3992	EOG091G0JYQ	holocytochrome c synthase	319	295	24	272	0.8195	NA	IPR000511
	4000	EOG091G0DXV	microfibrillar-associated protein 1	296	269	27	439	0.8563	NA	IPR009730
	4001	EOG091G0K6O	mitochondrial ribosomal protein L47	314	292	22	250	1.0443	GO:0009058	IPR010729
	4004	EOG091G0EVK	Williams Beuren syndrome chromosome region 22	312	299	13	277	0.8956	GO:0008152;GO:0032259	IPR013216;IPR022238;IPR029063
	4009	EOG091G0AKM	vacuole membrane protein 1	281	232	49	406	0.903	GO:0010506;GO:0016337;GO:0034329	IPR032816
	4022	EOG091G0J14	Cytochrome c oxidase assembly protein CtaG/Cox11	306	286	20	231	0.7607	NA	IPR007533;IPR023471
	4035	EOG091G0E3F	etoposide induced 2.4	299	273	26	339	1.0302	GO:0030308	IPR009890
	4036	EOG091G0BHV	tRNA methyltransferase 61A	316	280	36	303	0.9755	GO:0006399;GO:0030488;GO:0034641	IPR014816;IPR029063
	4068	EOG091G0QNR	THO complex 7	305	282	23	204	1.0462	GO:0006397;GO:0034641	IPR008501
	4072	EOG091G0GWF	DnaJ (Hsp40) homolog, subfamily B, member 11	311	300	11	358	0.7533	NA	IPR001623;IPR002939;IPR008971;IPR018253
	4081	EOG091G11PB	CDK5 regulatory subunit associated protein 3	291	276	15	505	1.1544	GO:0001933;GO:0007095;GO:0008283;GO:0031398;GO:0032088;GO:0044818;GO:0071569;GO:0071901;GO:1900182;GO:1901798;GO:1903363	IPR008491
	4083	EOG091G0M4K	FSHD region gene 1	317	289	28	258	0.9052	NA	IPR008999;IPR010414
	4090	EOG091G0LO1	polymerase (RNA) III (DNA directed) polypeptide H (22.9kD)	309	295	14	206	0.8538	GO:0009058;GO:0034641	IPR004519;IPR005576;IPR012340;IPR013238
	4099	EOG091G0DTD	golgi to ER traffic protein 4	309	295	14	318	1.0418	GO:0051220;GO:0071816;GO:1904378	IPR007317
	4108	EOG091G0BDT	nuclear respiratory factor 1	301	271	30	503	0.8715	GO:0007005	IPR019525;IPR019526
	4128	EOG091G0MBG	mitochondrial ribosomal protein L44	305	293	12	327	1.2515	GO:0034641	IPR000999;IPR014720
	4151	EOG091G0SRZ	Sin3A-associated protein, 18kDa	312	289	23	153	0.7522	NA	IPR010516;IPR017250
	4156	EOG091G0M04	N(alpha)-acetyltransferase 40, NatD catalytic subunit	277	253	24	216	1.0638	NA	IPR000182;IPR016181
	4158	EOG091G0QBN	Archease	309	288	21	162	0.8758	NA	IPR002804;IPR023572
	4185	EOG091G0JBM	MAD2 mitotic arrest deficient-like 1 (yeast)	310	266	44	205	0.9725	GO:0007094	IPR003511;IPR027097
	4194	EOG091G0GN7	FIC domain containing	317	295	22	458	0.8786	NA	IPR003812;IPR011990;IPR013026;IPR019734
	4222	EOG091G0IF3	mitochondrial ribosomal protein L28	288	277	11	256	1.1807	NA	IPR026569
	4278	EOG091G0M4Q	ribonuclease H2, subunit B	304	287	17	303	1.3567	NA	IPR019024
	4313	EOG091G0N9D	mediator complex subunit 7	298	288	10	230	0.9341	NA	IPR009244
	4318	EOG091G0O6E	mitochondrial ribosomal protein L19	320	302	18	289	0.9719	NA	IPR001857;IPR008991
	4327	EOG091G06U0	ubiquitin specific peptidase 39	298	274	24	500	0.7355	GO:0006511;GO:0009056	IPR001394;IPR001607;IPR013083;IPR015880;IPR028889
	4332	EOG091G0QUH	corepressor interacting with RBPJ, 1	293	274	19	374	0.8904	NA	IPR019339
	4340	EOG091G0Q1X	TAF12 RNA polymerase II, TATA box binding protein (TBP)-associated factor, 20kDa	315	298	17	162	0.781	GO:0006352;GO:0009058;GO:0034641	IPR003228;IPR009072
	4367	EOG091G06XK	phosphatidylinositol glycan anchor biosynthesis, class S	259	244	15	544	1.2765	GO:0016255	IPR019540
	4376	EOG091G06YD	acylglycerol kinase	314	291	23	420	1.3064	NA	IPR001206;IPR016064
	4418	EOG091G0CEG	cyclin H	309	294	15	323	1.0019	GO:0000079;GO:0009058;GO:0034641	IPR006671;IPR013763;IPR027081;IPR031658
	4427	EOG091G0GQO	ATP synthase mitochondrial F1 complex assembly factor 2	310	302	8	273	1.0277	GO:0006461;GO:0043461;GO:0065003	IPR011419;IPR023335
	4473	EOG091G0M8S	mediator complex subunit 4	319	293	26	254	0.9835	NA	IPR019258
	4691	EOG091G0IDP	MOB family member 4, phocein	321	301	20	223	0.636	NA	IPR005301
	4708	EOG091G0LMX	peroxisomal biogenesis factor 13	295	273	22	390	1.1739	GO:0016560	IPR001452;IPR007223
	4717	EOG091G0FWS	ALG3, alpha-1,3- mannosyltransferase	293	285	8	438	1.0206	NA	IPR007873
	4748	EOG091G0NTZ	suppressor of Ty 3 homolog (S. cerevisiae)	308	289	19	324	1.2827	GO:0009058;GO:0034641	IPR003195;IPR009072
	4982	EOG091G0EM6	mitochondrial ribosomal protein S15	271	236	35	259	1.4099	GO:0009058	IPR000589;IPR005290;IPR009068
	5048	EOG091G0HBC	Ribosome recycling factor	303	285	18	259	1.1864	NA	IPR002661;IPR023584;IPR024946
	5062	EOG091G03DT	de-etiolated homolog 1 (Arabidopsis)	312	290	22	551	0.9077	NA	IPR019138
	5166	EOG091G0BWJ	mediator complex subunit 27	296	270	26	304	1.0211	NA	IPR021627
	Mean Evolution Rate of the proteins in the set							0.965201

## Sheet: Tab_S8
	Supplementary Table 8: Number of shared orthologous groups among 37 protein sets used in phylogeny reconstruction (37 species => OrthoMCL run23)
	Species / Dataset	Common	3-letter
	name	name	code	bar	bf2	bmo	bne	bst	cgi	cmi	csp	cte	dbe	dme	dpu	flu	gga	hsa	lan	lgi	lmi	lox	lun	mgr	miz	mme	mvi	ne2	not	nve	nvi	obi	ped	pfu	pho	sko	spu	sym	tca	xtr
	Barentsia gracilis	Kamptozoa	bar	11097	7096	5298	6775	7130	6826	6115	7298	7337	6893	5353	5614	7475	5902	6637	7706	7188	7912	6723	7694	5819	7090	6870	6310	6386	7447	6564	7287	6882	9605	7218	7452	7253	6905	6164	5582	6168
	Branchiostoma floridae	Amphioxus	bf2	7096	9495	5187	6496	6630	6653	6366	7127	7094	6353	5261	5503	6842	6202	7001	7681	7036	6748	5676	7667	5679	7003	6587	6337	6412	7357	6623	7184	6785	6935	7079	7375	7666	7059	5579	5496	6450
	Bombyx mori	Silkworm	bmo	5298	5187	6987	5074	5093	4872	4869	5315	5321	4889	5679	5192	5201	4726	5239	5446	5203	5134	4379	5456	4543	5072	5100	4834	4858	5409	4923	5306	5298	5173	5104	5381	5300	5200	4576	5925	4941
	Bugula neretina	Bryozoan	bne	6775	6496	5074	9774	7826	6178	5760	6702	6702	7462	5177	5337	7695	5581	6282	6999	6577	6482	5606	7013	5660	6444	8504	5924	6012	6820	6053	6715	6397	6648	6518	6937	6651	6391	5639	5360	5832
	Bugula stolonifera	Bryozoan	bst	7130	6630	5093	7826	9642	6329	5809	6785	6888	7861	5177	5384	8169	5635	6325	7149	6695	6937	5753	7159	5533	6562	7748	6031	6084	6924	6243	6806	6458	6968	6675	7023	6752	6491	5745	5369	5867
	Crassostrea gigas	Pacific oyster	cgi	6826	6653	4872	6178	6329	9896	5616	6836	6883	6055	4915	5148	6513	5509	6149	7314	7238	6463	5434	7293	5350	7724	6264	5770	5830	7106	6037	6939	6705	6638	8284	7018	6808	6382	5322	5138	5717
	Callorhinchus milii	Elephant shark	cmi	6115	6366	4869	5760	5809	5616	7773	6155	6124	5592	4982	5172	5969	6577	7345	6407	6038	5900	5054	6432	5170	5951	5800	5639	5716	6238	5780	6173	6049	6001	5942	6281	6415	6136	5073	5143	6769
	Cerebratulus sp.	Ribbon worm	csp	7298	7127	5315	6702	6785	6836	6155	10686	7385	6507	5384	5605	6998	5958	6695	7770	7220	6916	5865	7738	6106	7166	6796	6274	6356	9532	6524	7449	7005	7101	7282	7548	7343	6908	5800	5612	6224
	Capitella teleta	Polychaete	cte	7337	7094	5321	6702	6888	6883	6124	7385	10397	6615	5363	5664	7045	5964	6714	7827	7348	6998	5894	7798	5826	7176	6788	6279	6322	7672	6640	7951	7023	7138	7284	7505	7344	6939	5825	5611	6218
	Dendrobaenia fruticosa	Bryozoan	dbe	6893	6353	4889	7462	7861	6055	5592	6507	6615	9254	4975	5190	7847	5404	6066	6846	6414	6599	5541	6849	5315	6283	7464	5780	5854	6670	6004	6515	6179	6727	6414	6744	6484	6226	5473	5175	5645
	Drosophila melanogaster	Fruit fly	dme	5353	5261	5679	5177	5177	4915	4982	5384	5363	4975	7285	5318	5273	4817	5358	5505	5281	5200	4475	5535	4601	5145	5205	4912	4953	5453	4975	5390	5354	5248	5152	5439	5399	5244	4661	5940	5041
	Daphnia pulex	Water flea	dpu	5614	5503	5192	5337	5384	5148	5172	5605	5664	5190	5318	7947	5529	4983	5531	5789	5530	5436	4624	5816	4764	5373	5378	5096	5146	5715	5247	5649	5577	5504	5436	5687	5628	5471	4778	5486	5225
	Terminoflustra membranaceotruncata	Bryozoan	flu	7475	6842	5201	7695	8169	6513	5969	6998	7045	7847	5273	5529	10188	5782	6506	7402	6891	7189	5941	7423	5667	6778	7764	6247	6351	7179	6486	7030	6625	7250	6913	7229	6971	6666	5786	5493	6031
	Gallus gallus	Chicken	gga	5902	6202	4726	5581	5635	5509	6577	5958	5964	5404	4817	4983	5782	8072	7735	6222	5872	5687	4745	6243	4960	5775	5620	5457	5524	6061	5606	5999	5899	5767	5813	6101	6263	6013	4948	5007	7031
	Homo sapience	Human	hsa	6637	7001	5239	6282	6325	6149	7345	6695	6714	6066	5358	5531	6506	7735	9175	7014	6612	6389	5401	7038	5571	6508	6332	6130	6224	6839	6328	6759	6602	6484	6522	6883	7041	6736	5521	5556	7854
	Lingula anatina	Brachiopod	lan	7706	7681	5446	6999	7149	7314	6407	7770	7827	6846	5505	5789	7402	6222	7014	12370	7735	7311	6156	11613	6030	7701	7093	6555	6641	8069	6889	7897	7314	7500	7818	8186	7801	7267	5972	5761	6465
	Lottia gigantea	Limpet	lgi	7188	7036	5203	6577	6695	7238	6038	7220	7348	6414	5281	5530	6891	5872	6612	7735	9411	6813	5817	7698	5726	7563	6667	6157	6260	7500	6462	7324	7162	7025	7696	7427	7236	6762	5667	5509	6118
	Loxomitra sp	Kamptozoa	lmi	7912	6748	5134	6482	6937	6463	5900	6916	6998	6599	5200	5436	7189	5687	6389	7311	6813	10282	6544	7298	5599	6722	6544	6104	6148	7058	6322	6930	6552	7725	6825	7032	6871	6592	5937	5396	5951
	Loxosomella nordgaardi	Kamptozoa	lox	6723	5676	4379	5606	5753	5434	5054	5865	5894	5541	4475	4624	5941	4745	5401	6156	5817	6544	7719	6160	4826	5724	5670	5125	5183	5951	5302	5839	5575	6701	5727	5970	5775	5541	5099	4618	5007
	Lingula ungus	Brachiopod	lun	7694	7667	5456	7013	7159	7293	6432	7738	7798	6849	5535	5816	7423	6243	7038	11613	7698	7298	6160	11950	6039	7666	7109	6549	6647	7987	6881	7858	7301	7488	7767	8134	7777	7269	5979	5784	6495
	Malacobdella grossa	Ribbon worm	mgr	5819	5679	4543	5660	5533	5350	5170	6106	5826	5315	4601	4764	5667	4960	5571	6030	5726	5599	4826	6039	7278	5589	5716	5250	5323	6214	5362	5877	5708	5711	5655	5955	5842	5618	4925	4782	5191
	Mizuhopecten yessoensis	Scallop	miz	7090	7003	5072	6444	6562	7724	5951	7166	7176	6283	5145	5373	6778	5775	6508	7701	7563	6722	5724	7666	5589	9609	6514	6059	6152	7415	6331	7271	7028	6906	8251	7390	7182	6674	5536	5368	6008
	Membranipora membranacea	Bryozoan	mme	6870	6587	5100	8504	7748	6264	5800	6796	6788	7464	5205	5378	7764	5620	6332	7093	6667	6544	5670	7109	5716	6514	10017	5974	6069	6922	6117	6791	6452	6728	6619	7020	6723	6455	5668	5400	5872
	Morbakka virulenta	Box jelly	mvi	6310	6337	4834	5924	6031	5770	5639	6274	6279	5780	4912	5096	6247	5457	6130	6555	6157	6104	5125	6549	5250	6059	5974	8492	7254	6437	6547	6271	6109	6135	6119	6399	6456	6190	5252	5116	5695
	Nemopilema nomuraii	Jellyfish	ne2	6386	6412	4858	6012	6084	5830	5716	6356	6322	5854	4953	5146	6351	5524	6224	6641	6260	6148	5183	6647	5323	6152	6069	7254	8520	6503	6674	6374	6161	6224	6218	6507	6553	6269	5288	5150	5759
	Notospermus geniculatus	Ribbon worm	not	7447	7357	5409	6820	6924	7106	6238	9532	7672	6670	5453	5715	7179	6061	6839	8069	7500	7058	5951	7987	6214	7415	6922	6437	6503	12378	6733	7738	7190	7245	7597	7827	7640	7181	5876	5714	6328
	Nematostella vectensis	Sea anemone	nve	6564	6623	4923	6053	6243	6037	5780	6524	6640	6004	4975	5247	6486	5606	6328	6889	6462	6322	5302	6881	5362	6331	6117	6547	6674	6733	8747	6536	6251	6406	6425	6667	6780	6475	5344	5180	5863
	Nereis (Alitta) virens	Polychaete	nvi	7287	7184	5306	6715	6806	6939	6173	7449	7951	6515	5390	5649	7030	5999	6759	7897	7324	6930	5839	7858	5877	7271	6791	6271	6374	7738	6536	9627	7056	7087	7377	7587	7377	6956	5772	5632	6260
	Octopus bimaculatus	Two-spot octopus	obi	6882	6785	5298	6397	6458	6705	6049	7005	7023	6179	5354	5577	6625	5899	6602	7314	7162	6552	5575	7301	5708	7028	6452	6109	6161	7190	6251	7056	8979	6706	7130	7132	6950	6615	5637	5599	6145
	Pedicellina cernua	Kamptozoa	ped	9605	6935	5173	6648	6968	6638	6001	7101	7138	6727	5248	5504	7250	5767	6484	7500	7025	7725	6701	7488	5711	6906	6728	6135	6224	7245	6406	7087	6706	10635	7023	7276	7069	6748	6066	5474	6021
	Pinctada fucata	Perl oyster	pfu	7218	7079	5104	6518	6675	8284	5942	7282	7284	6414	5152	5436	6913	5813	6522	7818	7696	6825	5727	7767	5655	8251	6619	6119	6218	7597	6425	7377	7130	7023	10873	7470	7245	6786	5590	5411	6041
	Phoronis australis	Phoronid	pho	7452	7375	5381	6937	7023	7018	6281	7548	7505	6744	5439	5687	7229	6101	6883	8186	7427	7032	5970	8134	5955	7390	7020	6399	6507	7827	6667	7587	7132	7276	7470	9454	7521	7052	5876	5694	6360
	Saccoglossus kowalevskii	Acorn worm	sko	7253	7666	5300	6651	6752	6808	6415	7343	7344	6484	5399	5628	6971	6263	7041	7801	7236	6871	5775	7777	5842	7182	6723	6456	6553	7640	6780	7377	6950	7069	7245	7521	9772	7391	5736	5614	6499
	Strongylocentrotus purpuratus	Purple sea urchin	spu	6905	7059	5200	6391	6491	6382	6136	6908	6939	6226	5244	5471	6666	6013	6736	7267	6762	6592	5541	7269	5618	6674	6455	6190	6269	7181	6475	6956	6615	6748	6786	7052	7391	8944	5592	5497	6253
	Symbion pandora	Cycliophora	sym	6164	5579	4576	5639	5745	5322	5073	5800	5825	5473	4661	4778	5786	4948	5521	5972	5667	5937	5099	5979	4925	5536	5668	5252	5288	5876	5344	5772	5637	6066	5590	5876	5736	5592	7121	4801	5147
	Tribolium castaneum	Red flour beetle	tca	5582	5496	5925	5360	5369	5138	5143	5612	5611	5175	5940	5486	5493	5007	5556	5761	5509	5396	4618	5784	4782	5368	5400	5116	5150	5714	5180	5632	5599	5474	5411	5694	5614	5497	4801	7206	5228
	Xenopus tropicalis	Clawed frog	xtr	6168	6450	4941	5832	5867	5717	6769	6224	6218	5645	5041	5225	6031	7031	7854	6465	6118	5951	5007	6495	5191	6008	5872	5695	5759	6328	5863	6260	6145	6021	6041	6360	6499	6253	5147	5228	8492
		- species sequence in this study
